# Supplementary material for: Analysis of pH and Electrolytes in Blood and Electrolytes in Ruminal Fluid, including Kidney Function Tests, in Sheep Undergoing General Anaesthesia for Laparotomy
Source: Animals (Basel). 2022 Mar 25;12(7):834. doi: 10.3390/ani12070834 (PMC8996901; doi:10.3390/ani12070834)
Supplement: Supplementary file 1 [file animals-12-00834-s001.zip]

Archive with 2 entries (2 files):
- Table S1 _ Bloodgas.xlsx
- Table S2 _ Laboratory parameers.xlsx
