# Supplementary material for: Analysis of pH and Electrolytes in Blood and Electrolytes in Ruminal Fluid, including Kidney Function Tests, in Sheep Undergoing General Anaesthesia for Laparotomy
Source: Animals (Basel). 2022 Mar 25;12(7):834. doi: 10.3390/ani12070834 (PMC8996901; doi:10.3390/ani12070834)
Supplement: Supplementary file 1 [file animals-12-00834-s001.zip › Table S1 _ Bloodgas.xlsx]

## Sheet: Tabelle2
Table S1. Blood gas analysis in sheep undergoing laparotomy under inhalational anaesthesia (InhA) and total intravenous anaesthesia (TIVA)
		InhA				TIVA
Value	Analyzer	hour 1	hour 2	hour 3	awake	hour 1	hour 2	hour 3	awake	reference values
pH_art	OSME	7.39[7.37-7.49]	7.37[7.32-7.48]	7.38-7.5	no data	7.49[7.45-7.54]	7.49[7.45-7.57]	7.55[7.37-7.61]	7.55[7.47-7.61]	7.38-7.52°
	RL	7.58[7.44-7.59]	7.56[7.37-7.57]	7.32-7.57	7.55-7.61	7.5[7.49-7.53]	7.46[7.45-7.47]	7.49[7.47-7.53]	7.57-7.58
pCO2 in mmHg	OSME	47[40-55]	51[40-60]	42-47	no data	43[39-46]	43[39-52]	42[34-57]	34[31-34]	32-47°
	RL	41[34-48]	39[36-60]	40-64	35-41	42[40-43]	44[43-51]	41[36-41]	35-39
pO2 in mmHg	OSME	93[73-104]	124[78-167]	89-149	no data	50[38-96]	72[37-118]	62[32-96]	100[75-104]	88-128°
	RL	192[145-226]	183[158-187]	165-166	141-162	78[42-84]	38[31-60]	62[35-67]	120-109
sO2 in %	OSME	93[87-95]	95[90-97]	92-97	no data	too low to measure			95[94-98]	92-100°
	RL	99[99-100]	99[99-99]	99	99	94[74-96]	64[52-92]	90[73-94]	98-99
HCO3- in mmol/L	OSME	27[26-31]	29[26-31]	29	no data	28[27-29]	29[28-30]	31[30-32]	24[22-30]	22-33°
	RL	30[28-36]	32[31-34]	30-37	26-38	29[29-31]	31[30-31]	29[27-31]	27-33
BE	OSME	2.3[0.4-5.6]	3.4[0.2-5.7]	2.8-5.7	no data	4.3[3.4-5.7]	5.6[4.6-6]	7.8[3.8-10.1]	2.8[-1-8.6]	-1.4-9.8°
	RL	7.6[3.8-13.2]	8.5[5.2-10.7]	3.4-14.1	3.8-15.5	5.3[4.9-7.1]	6.6[5.3-6.9]	5.1[3.6-8]	5.1-10.4
tHb in g/L	OSME	90.5[70.8-102.8]	85[66-104]	85-89	no data	111[86-122.5]	106.5[82-110.8]	111[97-116]	116[114-125]	85-133~
	RL	65-69	59[58-64]	58-63	72-78	82[66-84]	75-81	80-82	77-86
Ca2+ in mmol/L	OSME	too low to measure	0.9[0.62-1.02]	0.88-1.08	no data	0.99[0.87-1.23]	1.02[0.97-1.25]	0.87[0.63-1.32]	0.94[0.91-1.02]	0.89-1.36°
	RL	0.83-0.92	0.88-0.95	0.86-0.96	0.71-0.91	1.01-1.06	1.01-1.03	0.82-0.99	0.63-0.78
InhA= Inhalational anaesthesia, TIVA= total intravenous anaesthesia, OSME= Osmetech optiTM CCA (Analyzer), RL= Rapidlab 1265® (Analyzer), pCO2= partial pressure of carbon dioxide, pO2= partial pressure of oxygen, HCO3-= Actual Bicarbonate, BE= Base Excess, Ca2+= ionized calcium; Data expressed as mean [interquartile range] or single data, grey shaded values= differing from the reference range, °K…
