# Supplementary material for: Analysis of pH and Electrolytes in Blood and Electrolytes in Ruminal Fluid, including Kidney Function Tests, in Sheep Undergoing General Anaesthesia for Laparotomy
Source: Animals (Basel). 2022 Mar 25;12(7):834. doi: 10.3390/ani12070834 (PMC8996901; doi:10.3390/ani12070834)
Supplement: Supplementary file 1 [file animals-12-00834-s001.zip › Table S2 _ Laboratory parameers.xlsx]

## Sheet: Tabelle1
Table S2. Laboratory paramethers in the blood of sheep during three hours of anaesthesia for laporotomy
	hours since induction of anaeshtesia			Pregnancy status		Type of anaesthesia
	1	2	3	PE	NPE	InhA	TIVA
Protein in g/L	63 [61-65.6]	56.5 [55.3-62]	56.7 [55.3-60.4]	60.6 [56.1-63.3]	60.4 [55.3-62.2]	57 [55.5-63.3]	60.7 [56.3-62]
Albumin in g/L	28.1 [26-30]	26.6 [24.4-27.4]	25.8 [23.6-26.8]	26.2 [24.4-29.2]	26.8 [25.3-28.1]	26 [22.1-26.8]	27.2 [25.8-28.5]
ASAT in U/L	36 [33-43]	33 [30-39]	34 [28-39]	33 [28-40]	35 [32-55]	36 [34-44]	33 [30-35]
GLDH in U/L	4 [3-11]	5 [3-12]	5 [3-6]	5 [2-7]	4 [3-20]	5 [3-15]	4 [3-7]
Sodium in mmol/L	136.3 [133.4-138.6]	134.9 [131.6-138.5]	136.2 [131.3-138.9]	136.5 [135.2-138.3]	134.5 [131.1-139]	136.7 [132.4-138.4]	135.7 [131.2-138.8]
Potassium in mmol/L	3.52 ± 0.35	3.37 ± 0.4	3.31 ± 0.26	3.39 ± 0.37	3.42 ± 0.35	3.37 ± 0.4	3.44 ± 0.31
Phosphate in mmol/L	1.26 [1.1-1.69]	1.28 [1.09-1.62]	1.43 [1.07-1.71]	1.21 [0.91-1.54]	1.3 [1.16-1.83]	1.24 [1.05-1.49]	1.51 [1.16-2.04]
total Calcium in mmol/L	2.26 [2.17-2.38]	2.17 [2.02-2.23]	2.11 [2.01-2.25]	2.2 [2.13-2.28]	2.17 [2.04-2.3]	2.18 [2.04-2.26]	2.21 [2.11-2.47]
Magnesium in mmol/L	0.77 [0.69-0.82]	0.73 [0.68-0.85]	0.78 [0.7-0.87]	0.8 [0.77-0.84]	0.71 [0.68-0.84]	0.77 [0.72-0.83]	0.75 [0.68-0.85]
β-HB in mmol/L	0.29 [0.21-0.5]	0.29 [0.19-0.43]	0.25 [0.12-0.48]	0.45 [0.2-0.63]	0.25 [0.18-0.31]	0.29 [0.21-0.55]	0.26 [0.18-0.32]
Glucose in mmol/L	13.1 ± 4.58	18.56 ± 4.79	21.72 ± 5	16.8 ± 4.57	17.88 ± 6.54	15.08 ± 4.74	19.78 ± 6.04
L-Lactate in mmol/L	2.08 [1.54-3.52]	2.45 [1.84-3.06]	2.4 [1.94-2.59]	2.42 [1.97-3.11]	2.27 [1.46-2.83]	1.98 [1.63-2.55]	2.44 [2.07-3.53]
D-Lactate in mmol/L	0.01 [0 -0.03]	0.01 [0-0.03]	0.1 [0-0.02]	0 [0-0.03]	0.01 [0-0.03]	0.01 [0-0.02]	0.01 [0-0.04]
No. of individuals	n=14	n=14	n=11	n=5	n=9	n=7	n=7
PE= pregnant ewe, NPE= non pregnant ewe, InhA= inhalational anaesthesia, TIVA= total intravenous anaesthesia, ASAT= aspertate aminotransferase, GLDH= glutamate dehydrogenase, β-HB= beta-hydroxybutyrate; Data expressed as median [range] or mean ± standart deviation.
